# Supplementary material for: An integrative machine learning approach for prediction of toxicity-related drug safety
Source: Life Sci Alliance. 2018 Nov 28;1(6):e201800098. doi: 10.26508/lsa.201800098 (PMC6262234; doi:10.26508/lsa.201800098)
Supplement: Supplementary file 4 [file LSA-2018-00098_TableS4.xlsx]

## Sheet: HLA-toxic drugs
Drug	Toxicity criteria met
aspirin	Yes (market withdrawals)
ticlopidine	No
phenytoin	No
allopurinol	No
lamotrigine	No
carbamazepine	No
diclofenac	No
lumiracoxib	Yes (market withdrawals)
ximelagatran	Yes (market withdrawals)
